# Supplementary material for: How Single Amino Acid Substitutions Can Disrupt a Protein Hetero-Dimer Interface: Computational and Experimental Studies of the LigAB Dioxygenase from Sphingobium sp. Strain SYK-6
Source: Int J Mol Sci. 2023 Mar 28;24(7):6319. doi: 10.3390/ijms24076319 (PMC10094722; doi:10.3390/ijms24076319)
Supplement: Supplementary file 1 [file ijms-24-06319-s001.zip]

Archive with 1 entries (1 files):
- ijms-2207450-supplementary.pdf
